# Supplementary material for: Gynecologic Symptoms among Hormone Receptor-Positive Breast Cancer Patients on Oral Endocrine Therapy: A Cross-Sectional Study
Source: Curr Oncol. 2022 Mar 9;29(3):1813–27. doi: 10.3390/curroncol29030149 (PMC8947613; doi:10.3390/curroncol29030149)
Supplement: Supplementary file 1 [file curroncol-29-00149-s001.zip]

Archive with 1 entries (1 files):
- curroncol-1587081-supplementary.pdf
